# Supplementary material for: Unexpected Interacting Effects of Physical (Radiation) and Chemical (Bisphenol A) Treatments on Male Reproductive Functions in Mice
Source: Int J Mol Sci. 2021 Oct 30;22(21):11808. doi: 10.3390/ijms222111808 (PMC8584123; doi:10.3390/ijms222111808)
Supplement: Supplementary file 1 [file ijms-22-11808-s001.zip]

Archive with 7 entries (7 files):
- Supplementary Figure S1.emf
- Supplementary Figure S2.emf
- Supplementary Figure S3.emf
- Supplementary Figure S4.emf
- Supplementary Figure S5.emf
- Supplementary Figure S6.emf
- Supplementary Figure S7.emf
